# Supplementary material for: Domestic travel as a driver for the dissemination of mcr-1 in healthy travelers in China: a prospective, genomic epidemiological and gut microbiome study
Source: Antimicrob Agents Chemother. 2026 Apr 20;70(6):e01746-25. doi: 10.1128/aac.01746-25 (PMC13231915; doi:10.1128/aac.01746-25)
Supplement: Table S1 — Questionnaire used in this study. [file aac.01746-25-s0002.xlsx]

## Sheet: Sheet1
Supplementary Table 1. The questionnaire used in this study
Traveler Questionnaire
Travel activities
1. When did you depart from your trip?	_____________ date
2. When did you return from your trip?	_____________ date
3. What was the destination of your trip?	_____________
4. Did you participate in any of the following activities during your trip?
(1) Visiting health care facilities	Yes/No/Don’t Know
(2) Living in proximity to poultry farms (＜1 km)	Yes/No/Don’t Know
(3) Living with healthcare workers	Yes/No/Don’t Know
(4) Swimming	Yes/No/Don’t Know
Swimming pool/sea area/freshwater/other__________
(5) Contacting with pets	Yes/No/Don’t Know
Which animals? ______________________________
(6) Eating uncooked vegetables	Yes/No/Don’t Know
(7) Eating raw or undercooked red meat	Yes/No/Don’t Know
(8) Eating raw or undercooked fish	Yes/No/Don’t Know
(9) Eating unpeeled fruit or drinking raw fruit juice or smoothies	Yes/No/Don’t Know
Travel Related Diarrhea
5. Did you experience any diarrhea on your trip (＞3 times/24 hours)	Yes/No
6. If yes, for how many days did you experience diarrhea?	Yes/No
7. If yes, were these days of diarrhea continuous or episodic?	Continuous/episodic
8. Did you have any blood in your stool along with diarrhea?	Yes/No
9. Did you have fever along with the diarrhea?	Yes/No
10. Did you take medication/treatment for your diarrhea?	Yes/No
Antibiotic (name: _____________)
Gastrointestinal medication (name: _____________)
Other medicine (name: _____________)
Treatment for Other Travel-Related Health Issues
11. Did you have other health issues during your trip?	Yes/No
What reason?_________________
What setting?_________________
12. Did you take medication/treatment for your health issues?	Yes/No
Antibiotic (name: _____________)
Other medicine (name: _____________)
