# Supplementary material for: Domestic travel as a driver for the dissemination of mcr-1 in healthy travelers in China: a prospective, genomic epidemiological and gut microbiome study
Source: Antimicrob Agents Chemother. 2026 Apr 20;70(6):e01746-25. doi: 10.1128/aac.01746-25 (PMC13231915; doi:10.1128/aac.01746-25)
Supplement: Table S2 — Basic information of 81 volunteers. [file aac.01746-25-s0003.xlsx]

## Sheet: Sheet1
Supplementary Table 2. The basic information of 81 volunteers
ID	Gender	Age	BMI (kg/㎡)	Travel destination and activities								Gastroenteritis during travel
				Travel destination	Visiting health care facilities	Living in proximity to poultry farms (＜1 km)	Living with healthcare workers	Swimming during travel	Swimming venue	Contacting with pets	Eating undercooked or raw food	Diarrhea during travel (＞3 times/24 hours)	Antibiotics taken during travel	Gastrointestinal medication taken during travel
SZYWMN_H_9032	Female	18	22.7583	Chenzhou,Hunan	1	0	0	0	N/A	0	1	1	1	1
SZYWMN_H_9020	Male	19	20.7347	Heze,Shandong	0	0	0	0	N/A	0	0	0	0	0
SZYWMN_H_9191	Male	19	20.8307	Foshan,Guangdong	1	0	0	0	N/A	1	0	0	0	0
SZYWMN_H_9178	Male	19	28.089	Shenzhen,Guangdong	0	0	0	0	N/A	0	0	0	0	0
SZYWMN_H_9211	Female	18	17.9688	Shantou,Guangdong	0	0	0	0	N/A	0	0	0	0	1
SZYWMN_H_9250	Female	19	20.5457	Heyuan,Guangdong	0	1	0	1	Swimming pool	0	0	0	0	0
SZYWMN_H_9180	Female	19	19.433	Xichang,Sichuan	0	0	0	1	Swimming pool	0	0	0	0	0
SZYWMN_H_9059	Female	19	21.1347	Yueyang,Hunan	0	1	0	1	Swimming pool	1	1	0	0	0
SZYWMN_H_9195	Female	19	19.3821	Zhanjiang,Guangdong	0	0	0	0	N/A	0	1	0	0	0
SZYWMN_H_9255	Female	19	21.9076	Changsha,Hunan	0	0	1	1	Swimming pool	0	1	0	0	0
SZYWMN_H_9004	Male	18	20.0474	Chongqing	0	0	0	1	Swimming pool	0	0	0	0	0
SZYWMN_H_9243	Female	19	16.3188	Zhuzhou,Hunan	0	0	0	1	Swimming pool	0	1	0	0	0
SZYWMN_H_9144	Female	18	22.3214	Hefei,Anhui	0	0	0	1	Swimming pool	0	1	0	0	0
SZYWMN_H_9299	Female	21	20.5457	Nantong,Jiangsu	0	0	0	0	N/A	1	0	0	0	0
SZYWMN_H_9041	Female	19	22.3214	Xian,Shannxi	1	0	0	0	N/A	0	1	0	0	0
SZYWMN_H_9063	Female	19	15.8222	Jingmen,Hubei	0	0	0	0	N/A	0	1	0	0	0
SZYWMN_H_9019	Female	19	24.3865	Hohhot,Inner Mongolia	0	0	0	0	N/A	1	1	0	0	1
SZYWMN_H_9074	Female	19	18.8092	Zhongshan,Guangdong	0	1	0	0	N/A	1	1	0	0	0
SZYWMN_H_9210	Female	20	19.7266	Huizhou,Guangdong	0	0	0	1	Sea area	0	0	0	0	0
SZYWMN_H_9262	Male	19	17.0562	Meizhou,Guangdong	0	1	0	0	N/A	0	1	0	0	0
SZYWMN_H_9257	Male	19	22.571	Jieyang,Guangdong	1	0	1	1	Swimming pool	1	0	0	0	0
SZYWMN_H_9159	Female	19	19.5184	Jiangmen,Guangdong	0	0	0	1	Swimming pool	0	0	0	0	0
SZYWMN_H_9016	Male	19	22.2291	Yichun,Jiangxi	0	0	0	0	N/A	0	1	1	0	0
SZYWMN_H_9199	Male	19	15.0551	Chaozhou,Guangdong	0	0	1	1	Freshwater	0	0	0	0	0
SZYWMN_H_9260	Male	21	18.2066	Anqing,Anhui	0	0	0	0	N/A	0	1	1	0	0
SZYWMN_H_9050	Female	19	22.5827	Xiaogan,Hubei	0	0	0	1	Swimming pool	1	0	0	0	0
SZYWMN_H_9155	Male	21	20.898	Chaozhou,Guangdong	0	0	0	1	Swimming pool	0	0	0	0	0
SZYWMN_H_9158	Female	21	21.4844	XinJiang	0	0	0	0	N/A	0	1	0	0	0
SZYWMN_H_9202	Female	19	18.1449	Shaoguan,Guangdong	1	0	0	0	N/A	1	0	0	0	0
SZYWMN_H_9181	Female	20	21.048	Guangzhou,Guangdong	1	0	0	0	N/A	1	0	0	0	0
SZYWMN_H_9169	Male	19	23.8367	Nanchang,Jiangxi	0	0	0	1	Swimming pool	1	1	0	0	0
SZYWMN_H_9171	Male	21	27.0993	Guangzhou,Guangdong	0	0	0	0	N/A	1	0	0	0	0
SZYWMN_H_9193	Female	19	20.9644	Yongzhou,Hunan	0	1	0	0	N/A	0	1	0	0	0
SZYWMN_H_9156	Male	23	24.3025	Jincheng,shanxi	0	0	0	0	N/A	0	0	0	1	0
SZYWMN_H_9175	Female	24	20.7031	Ganzhou,Jiangxi	0	1	0	0	N/A	0	0	0	0	1
SZYWMN_H_9122	Female	26	20.9321	Guangzhou,Guangdong	0	0	0	0	N/A	1	0	0	0	0
SZYWMN_H_9072	Female	19	21.5019	Nanchong,Sichuan	0	0	0	0	N/A	0	1	1	0	1
SZYWMN_H_9123	Male	25	24.623	Guangzhou,Guangdong	1	0	1	1	Swimming pool	1	0	0	0	0
SZYWMN_H_9104	Female	24	20.5078	Guangzhou,Guangdong	1	0	1	0	N/A	0	0	0	0	0
SZYWMN_H_9125	Female	24	22.5896	Guangzhou,Guangdong	1	0	1	0	N/A	0	1	0	0	1
SZYWMN_H_9108	Female	25	16.1616	Guangzhou,Guangdong	1	0	0	0	N/A	0	1	1	1	1
SZYWMN_H_9119	Male	25	24.4464	Guangzhou,Guangdong	1	0	1	0	N/A	0	0	0	0	0
SZYWMN_H_9150	Male	23	21.7994	Shaoguan,Guangdong	0	0	0	1	Swimming pool	0	1	0	0	0
SZYWMN_H_9135	Female	24	19.1001	Guangzhou,Guangdong	1	0	1	0	N/A	0	1	0	0	0
SZYWMN_H_9186	Female	20	24.0346	Yangjiang,Guangdong	0	0	0	0	N/A	0	0	1	0	1
SZYWMN_H_9200	Male	20	23.0546	Maoming,Guangdong	0	0	0	0	N/A	0	0	1	0	1
SZYWMN_H_9154	Female	19	25.3906	Kunming,Yunnan	0	0	0	0	N/A	0	1	1	0	1
SZYWMN_H_9276	Female	20	18.1641	Xian,Shannxi	0	0	0	0	N/A	0	0	1	0	0
SZYWMN_H_9061	Female	19	19.5312	Zhongshan,Guangdong	0	0	0	0	N/A	0	0	0	0	0
SZYWMN_H_9114	Female	25	18.4265	Guangzhou,Guangdong	1	0	0	0	N/A	0	0	0	1	0
SZYWMN_H_9170	Female	24	19.2234	Shantou,Guangdong	0	1	0	0	N/A	1	1	0	0	0
SZYWMN_H_9107	Female	24	21.6311	Guangzhou,Guangdong	0	0	0	0	N/A	0	0	0	0	0
SZYWMN_H_9112	Male	29	24.3911	Huizhou,Guangdong	0	1	0	0	N/A	0	0	0	0	0
SZYWMN_H_9010	Male	23	21.551	Hengyang,Hunan	0	0	0	0	N/A	0	1	0	0	0
SZYWMN_H_9194	Male	22	21.4619	Guangzhou,Guangdong	0	0	0	1	Swimming pool	0	1	1	0	1
SZYWMN_H_9172	Female	21	18.75	Guangzhou,Guangdong	0	0	0	0	N/A	0	0	0	0	0
SZYWMN_H_9258	Female	24	19.9219	Guangzhou,Guangdong	1	0	1	0	N/A	0	0	0	0	0
SZYWMN_H_9137	Female	24	21.5645	Guangzhou,Guangdong	1	0	1	0	N/A	0	1	0	0	0
SZYWMN_H_9001	Female	26	19.7777	Guangzhou,Guangdong	0	0	1	0	N/A	0	1	0	0	0
SZYWMN_H_9130	Female	21	24.0625	Guiyang,Guizhou	1	0	0	0	N/A	0	0	0	0	0
SZYWMN_H_9149	Female	24	20.0288	Guangzhou,Guangdong	1	0	1	0	N/A	0	1	1	0	1
SZYWMN_H_9131	Male	19	17.284	Wuhan,Hubei	0	0	0	0	N/A	0	0	0	0	0
SZYWMN_H_9106	Female	20	19.8347	Nanning,Guangxi	0	0	0	0	N/A	0	1	0	0	0
SZYWMN_H_9128	Female	22	21.9899	Liuzhou,Guangxi	0	0	0	1	Swimming pool	1	1	0	0	0
SZYWMN_H_9062	Male	21	19.8694	Guangzhou,Guangdong	0	0	0	1	Swimming pool	0	0	1	0	1
SZYWMN_H_9079	Female	20	19.3496	Zhangzhou,Fujian	0	0	0	0	N/A	0	0	1	0	1
SZYWMN_H_9190	Male	23	30.1162	Shantou,Guangdong	0	0	0	0	N/A	0	0	0	0	0
SZYWMN_H_9136	Female	26	20.7612	Guangzhou,Guangdong	1	0	1	0	N/A	0	1	0	0	0
SZYWMN_H_9095	Female	24	16.6493	Zhongshan,Guangdong	0	0	0	1	Swimming pool	0	0	0	0	0
SZYWMN_H_9295	Male	19	22.3435	Zhaoqing,Guangdong	0	0	0	0	N/A	0	1	0	0	0
SZYWMN_H_9201	Male	25	14.3634	Dongguan,Guangdong	0	0	0	1	Swimming pool	0	0	0	0	0
SZYWMN_H_9177	Female	20	23.8638	Shantou,Guangdong	0	0	0	0	N/A	0	0	0	0	0
SZYWMN_H_9166	Male	21	21.8776	Guangzhou,Guangdong	0	1	0	0	N/A	0	0	0	0	0
SZYWMN_H_9230	Female	23	20.7612	Guangzhou,Guangdong	1	0	1	0	N/A	0	0	0	0	0
SZYWMN_H_9208	Female	25	21.0938	Guangzhou,Guangdong	1	0	1	0	N/A	0	1	0	0	0
SZYWMN_H_9273	Female	26	21.4844	Guangzhou,Guangdong	1	0	1	0	N/A	0	1	0	0	0
SZYWMN_H_9067	Female	24	20.7031	Guangzhou,Guangdong	1	0	1	1	Swimming pool	0	1	0	0	0
SZYWMN_H_9244	Female	26	19.2277	Guangzhou,Guangdong	1	0	1	0	N/A	0	1	0	0	0
SZYWMN_H_9216	Female	23	20.7031	Guangzhou,Guangdong	1	0	1	1	Swimming pool	0	1	0	0	0
SZYWMN_H_9111	Female	25	23.4375	Guangzhou,Guangdong	1	0	1	1	Swimming pool	0	1	0	0	0
SZYWMN_H_9110	Female	22	19.437	Maoming,Guangdong	0	1	0	0	N/A	1	1	0	0	0
The number "1" represents the presence of the risk factor. The number "0" represents the absence of the risk factor.
