# Supplementary material for: Domestic travel as a driver for the dissemination of mcr-1 in healthy travelers in China: a prospective, genomic epidemiological and gut microbiome study
Source: Antimicrob Agents Chemother. 2026 Apr 20;70(6):e01746-25. doi: 10.1128/aac.01746-25 (PMC13231915; doi:10.1128/aac.01746-25)
Supplement: Table S3 — MICs of 12 MCRPEC isolates for 12 antimicrobials. [file aac.01746-25-s0004.xlsx]

## Sheet: Sheet1
Supplementary Table 3. MICs of 12 MCRPEC isolates for 12 antimicrobials
Isolate Name	CST (2)	TGC (0.5)	NIT (32)	IPM (1)	MEM (1)	CAZ (4)	CTX (1)	AMP (8)	FOS (64)	CIP (0.25)	GEN (2)	AMK (4)
SZY9001	8	0.5	＜16	＜0.25	＜0.25	4	＜1	＞256	＜16	8	8	8
SZY9032	16	0.25	＜16	＜0.25	＜0.25	8	＜1	＞256	＜16	4	8	8
SZY9059	8	0.5	64	＜0.25	＜0.25	2	64	＞256	＞512	8	64	4
SZY9062	16	0.25	＜16	＜0.25	＜0.25	2	＜1	＞256	＜16	1	128	8
SZY9079	8	0.25	32	＜0.25	＜0.25	2	＜1	＞256	64	4	16	16
SZY9104	8	0.5	＜16	＜0.25	＜0.25	2	＜1	＞256	＜16	1	8	8
SZY9149	8	0.25	＜16	＜0.25	＜0.25	8	＜1	＞256	＜16	8	256	8
SZY9150	8	0.5	＜16	＜0.25	＜0.25	＜1	＜1	＞256	＜16	0.5	256	16
SZY9166	32	0.125	＜16	＜0.25	＜0.25	＜1	＜1	＞256	＜16	128	＞256	16
SZY9180	8	0.25	＜16	＜0.25	＜0.25	64	16	＞256	＞512	16	＞256	64
SZY9250	8	0.25	＜16	＜0.25	＜0.25	2	＜1	＞256	32	0.5	＞256	8
SZY9260	8	0.25	＜16	＜0.25	＜0.25	8	＜1	＞256	32	0.5	8	8
The table header lists 12 antimicrobials, and the numbers in parentheses represent the susceptibility breakpoints. The values in the table indicate the outcomes of the MIC. The unit used is expressed as mg/L.
