# Supplementary material for: Domestic travel as a driver for the dissemination of mcr-1 in healthy travelers in China: a prospective, genomic epidemiological and gut microbiome study
Source: Antimicrob Agents Chemother. 2026 Apr 20;70(6):e01746-25. doi: 10.1128/aac.01746-25 (PMC13231915; doi:10.1128/aac.01746-25)
Supplement: Table S4 — Distributions of ARGs for 12 MCRPEC isolates. [file aac.01746-25-s0005.xlsx]

## Sheet: ARGs
Supplementary Table 4. Distributions of ARGs for 12 MCRPEC isolates
ARG_name	ARG_category	SZY9001	SZY9032	SZY9059	SZY9062	SZY9079	SZY9104	SZY9149	SZY9150	SZY9166	SZY9180	SZY9250	SZY9260
mcr-1	polymyxin	1	1	1	1	1	1	1	1	1	1	1	1
blaTEM-1	β-Lactamases	1	1	0	1	1	1	1	0	0	1	1	1
blaCTX-M-14	Extended-Spectrum β-Lactamase(ESBLs)	0	0	1	0	0	0	0	0	0	1	0	0
amp-like	β-Lactamases	1	1	1	1	1	1	1	1	1	1	1	1
sul-like	Sulfonamides	1	1	1	1	1	1	1	1	1	1	1	1
dfrA-like	Sulfonamides	1	1	1	1	0	1	1	1	1	1	1	1
qnrS1	Fluoroquinolones	1	0	0	1	1	1	0	1	1	0	1	1
oqxAB	Fluoroquinolones	1	0	0	0	1	0	0	0	1	0	0	0
mph-like	Macrolides	1	0	1	1	1	1	1	1	1	1	1	1
emr-like	Macrolides	1	1	1	1	1	1	1	1	1	1	1	1
aph-like	Aminoglycosides	1	1	1	1	0	0	1	1	1	1	1	0
aac(3)-like	Aminoglycosides	0	0	1	1	0	0	1	1	1	0	1	0
ant(3'')-IIa	Aminoglycosides	0	1	0	0	0	0	0	1	0	0	0	1
aad-like	Aminoglycosides	0	1	0	1	1	1	1	0	0	1	0	1
floR	Phenicols	0	1	1	1	1	1	0	0	1	1	1	1
cmlA1	Phenicols	0	1	0	1	0	0	0	0	0	0	0	1
fosA	Fosfomycin	0	0	1	0	0	0	0	0	0	1	0	0
linG	Lincosamides	0	0	0	1	0	0	0	1	1	0	0	0
tet-like	Tetracyclines	1	0	1	1	1	1	1	1	1	1	1	1
bacA	Bacitracin	1	1	1	1	1	1	1	1	1	1	1	1
acrAB-TolC	Efflux Pumps	1	1	1	1	1	1	1	1	1	1	1	1
mdtABC-TolC​	Efflux Pumps	1	1	1	1	1	1	1	1	1	1	1	1
mdfA	Efflux Pumps	1	1	1	1	1	1	1	1	1	1	1	1
qacH	Quaternary ammonium compounds（QACs）	0	1	0	1	1	1	0	0	1	0	0	1
The number "1" represents the presence of the gene. The number "0" represents the absence of the gene.
