# Supplementary material for: Domestic travel as a driver for the dissemination of mcr-1 in healthy travelers in China: a prospective, genomic epidemiological and gut microbiome study
Source: Antimicrob Agents Chemother. 2026 Apr 20;70(6):e01746-25. doi: 10.1128/aac.01746-25 (PMC13231915; doi:10.1128/aac.01746-25)
Supplement: Table S5 — Distributions of VFs for 12 MCRPEC isolates. [file aac.01746-25-s0006.xlsx]

## Sheet: Sheet1
Supplementary Table 5. Distributions of VFs for 12 MCRPEC isolates
VF_Name	VF_category	SZY9001	SZY9032	SZY9059	SZY9062	SZY9079	SZY9104	SZY9149	SZY9150	SZY9166	SZY9180	SZY9250	SZY9260
csg	Adherence	1	1	1	1	1	1	1	1	1	1	1	1
fim	Adherence	1	1	1	1	1	1	1	1	1	1	1	1
htpB	Adherence	1	1	1	1	1	1	1	1	1	1	1	1
IlpA	Adherence	1	1	1	1	1	1	1	1	1	1	1	1
ecp	Adherence	0	1	1	1	1	1	1	1	1	1	1	1
aslA	Adherence	1	1	1	1	1	1	1	1	1	1	0	0
fdeC	Adherence	1	1	0	0	1	0	1	1	0	0	1	1
pap	Adherence	0	1	1	0	0	0	0	0	1	0	0	0
sinH	Adherence	0	1	0	0	0	0	1	0	0	0	0	0
che	Motility	1	1	1	1	1	1	1	1	1	1	1	1
flg	Motility	1	1	1	1	1	1	1	1	1	1	1	1
flh	Motility	1	1	1	1	1	1	1	1	1	1	1	1
fli	Motility	1	1	1	1	1	1	1	1	1	1	1	1
motA	Motility	1	1	1	1	1	1	1	1	1	1	1	1
gal	Immune modulation	1	1	1	1	1	1	1	1	1	1	1	1
kdsA	Immune modulation	1	1	1	1	1	1	1	1	1	1	1	1
lpx	Immune modulation	1	1	1	1	1	1	1	1	1	1	1	1
msbA	Immune modulation	1	1	1	1	1	1	1	1	1	1	1	1
rffG	Immune modulation	1	1	1	1	1	1	1	1	1	1	1	1
rfa	Immune modulation	1	1	1	1	1	1	1	1	1	1	0	1
kps	Immune modulation	0	1	1	0	0	0	0	0	1	1	0	0
manC	Immune modulation	0	0	0	0	0	0	0	0	0	1	1	0
ent	Nutritional/Metabolic factor	1	1	1	1	1	1	1	1	1	1	1	1
fep	Nutritional/Metabolic factor	1	1	1	1	1	1	1	1	1	1	1	1
fes	Nutritional/Metabolic factor	1	1	1	1	1	1	1	1	1	1	1	1
iro	Nutritional/Metabolic factor	0	1	1	0	0	0	1	0	1	1	0	0
iuc	Nutritional/Metabolic factor	0	1	1	0	0	0	1	0	1	1	0	0
iutA	Nutritional/Metabolic factor	0	1	1	0	0	0	1	0	1	1	0	0
fyuA	Nutritional/Metabolic factor	0	1	0	0	0	0	1	0	1	1	0	0
irp	Nutritional/Metabolic factor	0	1	0	0	0	0	1	0	1	1	0	0
ybt	Nutritional/Metabolic factor	0	1	0	0	0	0	1	0	1	1	0	0
chu	Nutritional/Metabolic factor	0	1	0	0	0	0	1	0	0	0	0	0
ompA	Effector delivery system	1	1	1	1	1	1	1	1	1	1	1	1
esp	Effector delivery system	1	0	1	1	1	1	1	1	1	1	1	1
gspM	Effector delivery system	1	1	1	1	0	0	1	0	1	1	0	1
spaP	Effector delivery system	0	0	0	1	0	0	0	1	0	0	1	1
hcp-2	Effector delivery system	0	1	0	0	0	0	0	0	0	0	1	1
vat	Effector delivery system	0	1	0	0	0	0	1	0	0	0	0	0
icsP/sopA	Other	0	1	1	1	0	1	1	1	1	1	1	0
clpP	Other	1	0	1	1	1	1	0	1	1	1	0	0
astA	Other	0	0	0	0	1	1	0	0	1	1	0	0
luxS	Other	1	1	1	1	1	1	1	1	1	1	1	1
The number "1" represents the presence of the gene. The number "0" represents the absence of the gene.
