# Supplementary material for: Domestic travel as a driver for the dissemination of mcr-1 in healthy travelers in China: a prospective, genomic epidemiological and gut microbiome study
Source: Antimicrob Agents Chemother. 2026 Apr 20;70(6):e01746-25. doi: 10.1128/aac.01746-25 (PMC13231915; doi:10.1128/aac.01746-25)
Supplement: Table S6 — Transconjugation ability of mcr-1-harboring plasmids from 12 MCRPEC isolates. [file aac.01746-25-s0007.xlsx]

## Sheet: Sheet1
Supplementary Table 6. Conjugative transfer of plasmids from 12 MCRPEC isolates
Isolate Name	mcr-1 plasmid type	Conjugation (YES or NO)	Typing of transconjugant
SZY9001	IncI2	YES	IncI2
SZY9032	IncI2	YES	IncI2
SZY9059	IncHI2	YES	IncHI2
SZY9062	IncI2	YES	IncI2
SZY9079	IncX4	YES	IncX4
SZY9104	IncP	YES	IncP
SZY9149	IncX4	YES	IncX4
SZY9150	IncHI2	NO	-
SZY9166	IncI2	YES	IncI2
SZY9180	IncHI2	YES	IncHI2
SZY9250	IncX4	YES	IncX4
SZY9260	IncX4	YES	IncX4
